# Supplementary material for: Understanding the impacts of health information systems on patient flow management: A systematic review across several decades of research
Source: PLoS One. 2022 Sep 12;17(9):e0274493. doi: 10.1371/journal.pone.0274493 (PMC9467348; doi:10.1371/journal.pone.0274493)
Supplement: S3 File — (XLSX) [file pone.0274493.s003.xlsx]

## Sheet: Outcome measures
First Author, Year, Country	Setting, Study Design	HIS Intervention	Findings	Reference Number
Alamo, 2012, Uganda	A clinic, Before and After	EMR	1. Total median waiting time to see providers decreased significantly from 291 min to 94 min 2. Number of missed appointments reduced from 21 per day to 8 per day 3. Reasons for missed appointments due to forgetting reduced from 37% to 7%. 4. Loss to follow-up reduced from 10.9% to 4.8%	[20]
Arenson,1988, USA	Radiology Department, Expert Opinion	Patient Scheduling system	1. Time interval between scheduling and patient arrival: Reduced from 55.3h to 27.2h 2. Time interval between patient arrival and examination initiation: Reduced from 1h to 20m for inpatients and from 50m to 35m for outpatients 3. Time interval between examination initiation and exam completion: Reduced from 1h to 32m	[21]
Baumlin, 2010, USA	ED, Before and After	ED Information System	1. Length of Stay (LOS) decreased by 1.94 h from 6.69 to 4.75h 2. Doctor-to-disposition time decreased by 1.90 hours from 3.64 to 1.74h 3. Door-to-doctor time decreased by 0.54h from 1.22 to 0.68h 4. X-ray turnaround time decreased by 0.18h from 0.92 to 0.74h 5. CT scan Turnaround Time decreased by 1.56h from 3.89 to 2.33h 6. Lab Turnaround Time decreased by 0.59h from 2.03 to 1.44h	[22]
Borowitz, 1996, USA	Paediatrics Clinic, Before and After	Computerized patient tracking system	1. Time of the entire visit on average reduced from 99.25min +-57.44min to 66.94min +- 30.47min 2. Total waiting time: Reduced from 54.17 +- 37.61min to 27.29min +- 14.05min (p=6) 3. Total treatment time: The time of faculty paediatricians spent in Exam rooms declined significantly from 11.33min +-9.56 to 6.53min+- 4.39 min 4. Total room utilization between 9 am and 5 pm rose from 58.47% +- 21.18…	[23]
Bushelle, 2017, USA	Paediatric Clinic, Before and After	EHRs	1. Overall mean patient flow time increased from 56.24min to 81.43mmin 1 month right after implementation and reduced to 64.60min, 12month after. 2. Check in to Front Desk: Reduced from 2.53min to 1.51min 3. Front Desk to Triage: Reduced from 14.12min to 9.33min 4. Triage to Room in: Increased from 4.69min to 12.58min 5. Room in to Check out: Increased from 34.90min to 41.18min	[59]
Cho, 2011, Republic of Korea	ED, Before and After	Computerized consultation management system	1. Emergency Department's (ED) LOS reduced from 417.5 min to 311 min 2. Median time to disposition order reduced from 336 min to 235 min 3. Interval between Disposition decision and when the patient left ED: no significant reduction.	[24]
Clark, 2013, Australia	Improvements stated, no figures provided	Patient flow Dashboard System	1. Estimated Date of Discharge recorded within 12h of patient admission increased by 8%. 2. Patient management plan documented and communicated to patient within 24h of admission increased by 22%. 3. Criteria for discharge parameters documented and developed by multidisciplinary team within 24 h of admission increased by 16%. 4. Discharge plan communicated to patient 24 h before discharge increas…	[26]
Clark, 2014, Australia	Hospital wide, Case study	Electronic patient journey boards	1. Average LOS for Admitted patients reduced between 0.4 days to 4.1 days for medical ward patients. 2. Average LOS for Admitted patients reduced between 0.1 days to 1.1 days for surgical ward patients. 3. Average LOS for Admitted patients reduced between 0.1 days to 1.2 days for maternity ward patients.	[25]
Crilly, 2015, Australia	ED, Prospective Before and After	Patient Admission Prediction System	Access block & hospital occupancy remained unchanged despite increases in hospital presentations.	[27]
Dackiewicz, 2000, USA	Radiology Department, Comparative study	Radiology Information System	1. Exam time: Patients spent 95 seconds in the exam room reduced by 72%. 2. Customer satisfaction: 67% of the respondents replied the digital process better because of the waiting time reduced.	[28]
Daniel, 2010, USA	ED, Before and After	EHRs	1. EHRs was associated with an average 77min shorter ED LOS (95%CI = 28-126 min), compared to non-P-EHRs visits. Without adjustment, the mean LOS (±SD) was 274 (±204) min overall; 258 (±184) min for P-EHR visits and 283 min (±213) for comparison visits (p = 0.004). 2. Among discharged (ED only) visits, P-EHR visits were 23 min (±7) shorter than comparison visits (p = 0.002); among admitted visits…	[29]
Dexheimer, 2014, USA	ED, Prospective randomized controlled trial	Asthma Management System	1. Intervention and control patients did not differ significantly in time to disposition; intervention patients had a median time of 228 min (SD: 161 min, 95% CI: (208, 251)) and control patients a median time of 223 min (SD: 146 min, 95% CI: (208, 234)); p = 0.362). 2. Intervention patients had a median LOS of 262 min (SD: 352 min, 95% CI: (241, 209)) and control of 247 min (SD: 354 min, 95% CI:…	[60]
Ewing, 2017, USA	Cancer centre, Before and After	Patient Tracking System	1. East and first floor waiting areas had the highest average wait times => bottlenecks. 2. Patients admitted between 9 am and 12 pm had longer LOS than patients at other times. 3. Providers are on average 48 min late to appointments.	[30]
Feblowitz, 2017, USA	ED, Before and After	Electronic documentation system	1. The adjusted change in LOS was +8.4 min. 2. A significant increase of 6.3 min (95% = 3.5 to 9.1 m) for overall LOS and +5.1m (95%CI = 1.9 to 8.3 min for LOS of discharged patients only. 3. There was no statistically significant difference in LOS of admitted patients or time to disposition TTD for admitted patients	[52]
Furukawa, 2010, USA	Hospital wide, Longitudinal study	EMR	1. EMR-Stage 2 & EMR-Stage 3 were associated with 5.9 to 10.3% higher cost per discharge. 2. EMR-Stage 3 increased cost per patient day by 5.0 - 9.6% and increased LOS by 3.7 - 4.4%. 3. EMR-Stage 1 was associated with 2.1% higher LOS in year 1 of implementation. 4. EMR implementation decreased nurse cost per hour, but higher rate of complications in years 2-3 of implementation	[53]
Gomes, 2011, Portugal	Network wide, Case study	Surgery Waiting List Management System	1. Waiting time for surgery decreased from 8.6 to 3.4 months or 60.5% reduction 2. Patient entrances increased by 31%. 3. Patients registered for surgery decreased by 33.7% (Results not yet fully validated) 4. Number of scheduled surgery increased from 345321 to 475293 episodes. 5. Number of hospital transfer increased from 3003 to 38976 (1200%)	[31]
Gray, 2016, Canada	ED, Before and After	CPOE	1. Waiting time increased by 5 min p=0.036; 2. LOS increased by 10min p=0.001; and LWBS increased from 7.2% to 8.1% p=0.002. 3. LOS of admitted patient increased by 63 min p<0.001	[54]
Inokuchi, 2015, Japan	ED, Randomized crossover design	EMR	1. In general, ED LOS was not significantly affected by the type of EMR system (P ¼ 0.295). However, ED LOS was significantly decreased with the new EMR system (184.3 +- 13.6 min vs 145.4 +- 13.6 min, P ¼ 0.0473) for level 2 (emergency). 2. On average resident saved about 25 min of overall medical care using the new EMR systems compared to the current EMR system. 3. There was a high degree of sat…	[32]
Jensen, 2004, USA	ED, Expert Opinion	Patient flow system	1. Reduced the number of admission-discharge-transfer calls for nurses from 70,000 calls Pre-intervention to 14,000 post-intervention. 2. Inpatients diverted reduced from 294 Pre-intervention to 12 Post-intervention. 3. Total ED diversion hours reduced from 99.1h to 18.5h. 4. ED reduced its patient turnaround time from door to emergency bed by 7.6%, equivalent to 214,200$ saving. 5. Number of ED …	[33]
Jung, 2020, South Korea	ED, Before and After	EMR	1. Consultation completion interval time had a significant inverse relationship with mobile EMR usage frequency (coefficient=–0.19; 95% CI –0.32 to –0.06; P=.005). 2. There was a significant inverse relationship between the response interval time and mDARWIN usage frequency (coefficient=–0.18; 95% CI –0.30 to –0.04; P=.009).	[34]
Kennebeck, 2012, USA	ED, Before and After	EHRs	1. LOS for admitted patients was 6% to 20% longer and 12% to 22% longer for discharged patients. 2. A significant increase in time to doctor in the first 2 weeks after EHR implementation from 47 min to 70 min (p<0.001). 3. Delays in ED throughput during HER implementation are real and significant despite additional providers in the ED, and the issues resolved by 3 months post-implementation.	[55]
Li, 2013, Taiwan	Radiology Department, Before and After	Computerised workflow management system	Exam waiting time reduced from 30.5min +- 20.4min to 20.3min +- 16.17 min.	[35]
Maloney, 2007, USA	ED, Before and After	Discharge tool: patient tracker	1. Median ED LOS 247min pre-intervention vs 231m post-intervention with p<0.001. 2. Average surgical cancellations 11.5% pre-intervention vs 0.4% post-intervention with p<0.001.	[36]
Mathews, 2014, USA	Hospital wide, Before and After	Patient Discharge System	1. Median discharge time decreased by 48 min. 2. Pre-11 A.M discharges on medicine services increased from 11.1% to 18.3% by study Period 1 and then to 24.% in Period 2 with p<0.001. 3. 11 A.M discharge rates of study group is higher than control group 19.3% vs 16.4% with p = 0.006. 3. Study group had lower LOS 4.31 +- 4.31 vs 5.02 +- 4.52 days, p<0.001.	[37]
McLeod, 2010, Canada	ED, Before and After	Dashboard	1. EMS avoidance reduced from 4.4% to 1.8% to 0.6% (pre-intervention, post-intervention 1, and post-intervention 2) with p<0.001. 2. LOS for admitted ED patients increased 11.82h to 15.02 and 11.78h pre, post1, post2 with p<0.001 3. LOS for discharged from ED patients increased 4.2 h to 4.4 and 4.05h pre, post1, post2 with p<0.001	[9]
Mekhjian, 2002, USA	hospital wide, Before and After	CPOE	1. Medication TAT reduced 64% from 5.28 to 1.51h 2. Radiology procedure completion times reduced 43% from 7.37 to 4.21 h 3. Lab result TAT reduced 25% from 31.3 to 23.4h. 4. Eliminated all transcription errors. 5. Order countersignature: increased. 6. LOS & costs decreased in 1 site, but not significant in other sites.	[38]
Mohan, 2013, Australia	ED, Before and After	EMR	1. Median waiting time for all patients increased from 40 (10-111) to 78 (25-184) min. 2. For ED discharged patients: Median waiting time increased from 49 (14-119) to 87 min (32-195), median treatment time 128 (55-238) to 147min (64-276); median total time increased from 214 (119-348) to 280min (158-447) with p<0.001) 3. LWBS increased from 8.3% to 15.6% with p<0.001 4. Ambulance (AV) offload wa…	[56]
Nazar, 2016, England	Network wide, Case study	Electronic referral system	1. Most of referrals were accepted / completed in 7 days and most rejections were made >2weeks after referral receipt. 2. Average LOS for readmitted patients was at least 5 days less for those who received consultation.	[39]
Nelson, 2017, Australia	ED, Ethnographic qualitative design	Patient flow Dashboard System	1. Efficiently time management for improved patient flow by eliminating impediment to getting the patient up in a timely manner and saved 30 min for every transfer from not coming down to get the patient. 2. Improved communication through reduce verbal communication, improved data quality and when verbal is required, it is patient-centred and succinct. 3. Building trust at the ED-inpatient interf…	[40]
Nitrosi, 2007, Italy	Hospital wide, Before and After	PACS	1. Film savings during 6 months after implementation were 15% and grew to 90% 28 weeks after go live. 2. The number of imaging procedures of Radiology department increased by 7% with no increase in the number of technologists or radiologists. 3. Mean MRI producers TAT reduced from 38.35 (SD28.5) to 24.9 (SD 31.6) hours, Median from 29.1 to 11 hours. 4. Inpatient CT procedures' TAT mean reduced fr…	[41]
Poulos, 2007, Australia	Network wide, Case study	Clinical Information Management System	1. Outcome of the initial implementation: Average wait for consultation of 0.83 working days; 82% patients were seen within 2 days of referral; average wait for transfer to a rehab bed was 1.2 days. 2. Recent Outcomes: 81.8% consultations were seen within 1 weekday & 93.6% seen within 2 weekdays.	[42]
Pyron, 2019, USA	Hospital wide, Longitudinal analysis	EHRs	1. Average LOS: Reduced from 109m in 2014 to 73m in 2016 2. EHRs in the urgent care system has for the most part improved productivity and efficiency. 3. EHR documentation has a great impact on many aspects of healthcare including productivity, efficiency, patient safety, quality control measures, patient flow, and workflow.	[43]
Risko, 2014, USA	ED, Before and After	EHR	1. Median processing time increased immediately, then returned and surpassed the baseline in 10 months 2. Processing time decreased by 5%.	[44]
Rolls, 2020, Australia	Hospital wide, Before and After	Patient journey dashboard	1. A reduction in case-mix adjusted length of stay of 4.1 days per episode (95 % confidence interval: 2.0–6.4 days) was found. 2. Hospital costs reduced by 3,738$ per episode.	[45]
Sicotte, 2016, Canada	Cancer ambulatory care centre, Before and After	EMR	The majority of waiting time indicators decreased over time, with decreases ranging from 2 to 28 days.	[46]
Stone, 2009, USA	Hospital wide, Retrospective and prospective Before and After	CPOE	1. Number of medication errors: reduced from 15 to 10. 2. Order- to nurse receipt time: reduced from 41.2 min to 27 second 3. Saved 445,500$ per year because reduced staff needed	[47]
Tall, 2015, USA	ED, Before and After	EMR systems	1. The mean total ED LOS were 192 (SD,114), 197 (SD,167), and 196 (SD,159) min before, during and after EMR. The total ED LOS was not significantly different. 2. ED LOS for patients who were treated and then discharged were not significantly different. However, ED LOS for patients admitted to the hospital from ED decreased from 343; SD,97 to 339min; SD, 222min.	[61]
Torrtorella, 2013, USA	Hospital wide, Expert Opinion	Bed management system	1. Bed TAT reduced from 111 to 49 min. 1. Patient transportation TAT reduced to 26 min. 2. Dirty-bed notification time: reduced by 10 min. 3. Housekeeping TAT reduced from 63 to 49 min. 4. Secondary metrics pertaining to RBs and discharge notifications, affecting overall patient flow	[48]
Tran, 2016, Australia	Hospital wide, Prospective Before and After	Electronic Prescribing System	Results compared between PRE- & POST- with p<0.001 1. % of patients transferred from ED to wards within 4&6hour did not change. 2. Number of patients discharged from wards before 9 am 20(6.3%) vs 42(12.3%). 3. Minimun past-9am patients discharged from ward, median 211 vs 154 4. Number of patients discharged from the transit lounge 60(18.8%) vs 95(27.9%). 5. Number of prescriptions prepared the da…	[49]
Vartak, 2009, USA	ED, Before and After	EHRs	Mean LOS increased from 116.8 to 134.2 min (pre vs post) (p<0.001).	[57]
Ward - Landman, 2014, USA	ED, Before and After	EHRs	1. No statistical significant difference in arrival-to-provider, admitted LOS, discharged LOS and overall LOS at 95% CI.	[58]
Ward, 2014, USA	ED, Longitudinal analysis	EHRs	Median LOS increased and patient satisfaction reduced for admitted and discharged patients, a change that lasted around 8 weeks.	[62]
Welch, 2007, USA	ED,	Patient Tracking System	Radiology and laboratory utilization were highly correlated with ED arrivals, and the higher the acuity, the greater the utilization.	[50]
Westbrook, 2009, Australia	ED, Before and After	CPOE	1. TAT was a significant factor of ED LOS with 25.4% of the variance. 2. CPOE reduced TAT times in all 4 hospitals in 2005, 2006, 2007 (p<0.001): Hospital 1: 77, 68, 66 min Hospital 2: 145, 129, 108 min Hospital 3: 138, 135, 113 min Hospital 4: 141, 139, 128 min	[51]
