# Supplementary material for: Understanding the impacts of health information systems on patient flow management: A systematic review across several decades of research
Source: PLoS One. 2022 Sep 12;17(9):e0274493. doi: 10.1371/journal.pone.0274493 (PMC9467348; doi:10.1371/journal.pone.0274493)
Supplement: S4 File — (XLSX) [file pone.0274493.s004.xlsx]

## Sheet: Final results
Author	Year	Journal	Country	Study Design	Outcomes / Measurements	Outcomes/Measures Description	Setting	In / outpatient	(n)	Intervention	Definition / Description of the Intervention	Findings	Explanations	Negative impacts	Future research	System scope	CSF / CRF
Arenson	1988	Journal of digital imaging	USA	Retrospective before and after	1. Time interval between scheduling and patient arrival. 2. Time Interval between patient arrival and examination initiation. 3. Time interval between examination initiation and exam completion.	1. Time interval between scheduling and patient arrival. 2. Time Interval between patient arrival and examination initiation. 3. Time interval between examination initiation and exam completion.	Radiology Department, Hospital of the University of Pennsylvania, Philadelphia.	Both in and out patient	NA	Scheduling system		1. Time interval between scheduling and patient arrival: Reduced 55.3h to 27.2h 2. Time Interval between patient arrival and examination initiation: Reduced 1h to 20m for inpatients and 50m to 35m for outpatients 3. Time interval between examination initiation and exam completion: Reduced 1h to 32m	1. The system controlled patient flows by advance scheduling to reduce the effect highlighted by the queuing theory. 2. The automated process reduced human errors in patient identification and exam scheduling. 3.	NA	NA	Radiology	NA
Baumlin	2010	The Joint Commission Journal on Quality and Patient Safety	USA	Retrospective before and after	1. ED LOS 2. Doctor-to-disposition time 3. Door-to-doctor time 4. X-ray turnaround time 5. CT scan Turnaround Time 6. Lab Turnaround Time	1. ED LOS, defined as time of patient arrival to time the patient left the ED, a mea - sure of overall throughput time for an entire episode of care. Throughput times were also broken down incrementally to include the following: 2. Door-to-doctor time: Triage time to the time the attending physician signed up for the patient 3. Doctor-to-disposition time: First doctor-patient contact to time of d…	The Mount Sinai Medical Center is an urban, tertiary care academic medical center in New York City. The Department of Emergency Medicine is a separate academic entity within the Mount Sinai School of Medicine, with a large emergency medicine residency program and full-time clinical faculty who staff the Mount Sinai Hospital ED. The department had 75,677 ED visits in 2001 and 76,903 ED visits in 2…		NA	ED Information System		1. LOS decreased by 1.94 h from 6.69 to 4.75h 2. Doctor-to-disposition time decreased by 1.90 hours from 3.64 to 1.74 3. Door-to-doctor time decreased by 0.54h from 1.22 to 0.68 4. X-ray turnaround time decreased by 0.18h from 0.92 to 0.74 5. CT scan Turnaround Time decreased by 1.56h from 3.89 to 2.33 6. Lab Turnaround Time descreased by 0.59h from 2.03 to 1.44		NA	NA	ED	NA
Borowitz	1996	American Medical Informatics Association	USA	Retrospective before and after	1. Time of the entire visit. 2. Total waiting time. 3. Total treatment time. 4. Total room utilization between 9 am and 5 pm	1. Time of the entire visit. 2. Total waiting time. 3. Total treatment time. 4. Total room utilization between 9 am and 5 pm	The primary care center of the Children's Medical Center. 100 children daily and 24000 visits anually. 22 examination rooms	Outpatient	12 pre + 17 post	Computerized patient tracking system		1. Time of the entire visit: on average reduced 99.25m+-57.44m to 66.94m +- 30.47m 2. Total waiting time: Reduced 54.17 +- 37.61m to 27.29 +- 14.05m (p=6) 3. Total treatment time: The time of faculty pediatricians spent in Exam room declined significantly 11.33 +-9.56 to 6.53+- 4.39 m. 4. Total room utilization between 9 am and 5 pm rose 58.47 +- 21.18% to 64.49 +- 13.38%	1. Improvement is beause the system improve communication between staff. 2. Heghtened the staff's awareness of overall patient flow: reduce average total time caregivers spend in exam rooms. 3. Use the system as an enabler of process redesign rather than using it as a means of transforming work processes.	NA	NA	Pediatrics Department	1. User engagement and support 2. Careful review of current work and information flow and redesigned several outmoded processes.
Bushelle	2017	Health Policy and Technology	USA	Retrospective before and after	1. Mean patient flow time	1. Check in time 2. Front desk to triage time. 3. Triage to Room in. 4. Room in to Check out.	One pediatric practice in North Carolina		2448 independent visits	EHRs		1. Overall mean patient flow time increased 56.24 to 81.43m 1month right after implementation and reduced to 64.60m 12month after. 2. Check in to Front Desk: Reduced 2.53 - 2.26 -1.51m 3. Front Desk to Triage: Reduced 14.12 to 11.44 to 9.33m 4. Triage to Room in: Increased: 4.69 to 13.44 to 12.58m. 5. Room in to Check out: Increased: 34.90 to 54.29 to 41.18m.	1. EHRs eliminated an necessary step in the check-in process. It also used meta data of existing patients so users do not have to fill in. 2. Wait-time decreased because of operational efficiency, improved efficiency in the coordination of the check-in to triage processes. 3. Time triage to Room in reduced because using electronic devices like tablets instead of paper. 4. Triage to room in Increa…	EHRs adoption requires more data collection, introduced inefficiencies and changes into patient flow.	(1)assess staffing levels and EHR usage asit relates to efficiency; (2impact of the inefficiencies and challenges created by cloud-based EHR systems such as the complications created through coordination of the ISP and the EHR provider; (3) The impact of the improvements in operational efficiency on patient outcomes and (4) a fine-grain view of the percep- tion of change in wait time prior tobein…	A pediatric center	1. User resistance. 2. Cloud-based EHRs sometimes out of service. 3. Communication of EHRs benefits and avilable external technical support. 4. Focus on communication of the EHRs implment, and training before, during and after the implementation
Clark	2014	Australian Health review	Australia	NA	1. Average LOS 2. Estimated Date of Discharge 3. Qualitative Evaluation	1. Average LOS 2. Estimated Date of Discharge 3. Qualitative Evaluation	Queensland Hospitals which implemented the system	Hospital wide	NA	Electronic patient journey boards	The objectives of the EPJB were to develop a clinical information system that delivered the following features: (1) information for clinical teams, presented in an easy to understand format with high visual impact; (2) clinical information relevant across the multidisciplinary team provided in ‘real time’; and (3) easy configuration to local requirements and comparison against state datasets (ave…	1. Patient LOS reduced	1. Improved communication between team members caring for patients including nursing, medical, administrative and allied health staff 2. Improved efficiency via improvements in communication and information management associated with the introduction of EPJBs. Estimates on time savings varied considerably between wards and ranged from 20 min per staff member per shift to 2.5 h per ward manager pe…	A continuous flow of information from multiple sources must be consistent across all patient care settings to ensure the integrity and accuracy of information. Furthermore, positioning of the EPJBs can be problematic because some ward designs are not conducive to large screens being installed: either there is inadequate space, there are patient confidentiality concerns regarding the information d…	NA	Hospital wide	The initial success achieved from the EPJB lies in its display of timely and relevant clinical data and strong clinician engagement and acceptance. This has been supported by the implementation of changes to current practices using known process redesign principles and methods that have led to the desired, and at times unanticipated, benefits
Crilly	2015	Quality management in Healthcare	Australia	Before and After	1. Average number and proportion of access bloced patients 2. Hospital occupancy rates	1. Access block - The proportion of admission with an ED LOS of more than 8 hours. 2. Hospital Occupancy - the number of occupied beds divided by total available beds.	2 public teaching hospitals in Queensland			Patient Admission Prediction Tool		1. Access block & hospital occupancy remained unchanged despite increases in hopsital presentations.				ED
Dackiewickz	2000	17 Symposium for Computer Applications in Radioloy	USA	Compare between intervention and control film process	1. Exam time 2. Patient statisfaction	1. Exam start is the time when the technoligist fully positioned the patient for their first anterior/posterior view and requeted that the patient "takein a deep breath and hold it". Exam completion is the time when the lateral film had been taken and the patient was told that they could breathe.	The Cleveland Clinic Foundation	Outpatient	NA	RIS		1. Exam time: Reduced: with RIS 95 seconds, Traditional 339 second (72%). 2. Customer satisfaction: 33%: the same; 67% digital process better because time reduced.	1. RIS provided users demographic information directly V.S traditional process: manual input data. 2. RIS allows users to review and control film quality directly. 3. RIS reduced the amount of time the aptient spent in the department. 4. RIS insured the accuracy of patient demographic information.	NA	NA	Radiology	NA
Daniel	2010	Academic emergency medicine	USA	Retrospective before & after	1. ED LOS 2. Total amount paid by the health plan for ED encounter	1. ED LOS was calculated as the difference between the arrival time and the departure time of the patient (either transferred to a different ward or discharged from the ED). 2. Total plan payments included total health plan paid amount for all health care services and facility claims sumbitted for reimbursement for the ED visit.	Chirstiana Hospital ED is a designated Level 1 trauma center with 76 treatment bays and a census of 91,391 visits in 2005.	ED outpatient	2,288 unique ED encounters from 2,166 patients (779 P-EHR visits from 771 patients and 1,509 comparison visits from 1,458 patients)	EHRs	The P-EHR provided a clinically meaningful electronic summarization of a member’s medical history based on health insurance claims for all paid services rendered by physicians, laboratories, pharmacies, hospitals, and other sources	1. EHRs was associated with an average 77-minute shorter ED LOS (95%CI = 28-126 minutes), compared to non-P-EHRs visits. Without adjustment, the mean (±SD) LOS was 274 (±204) minutes overall; 258 (±184) minutes for P-EHR visits and 283 minutes (±213) for comparison visits (p = 0.004). Among discharged (ED only) visits, P-EHR visits were 23 minutes (±7) shorter than comparison visits (p = 0.002); …	NA	NA	NA	ED	NA
Dexheimer	2014	International journal of medical informatics	Unknown	Prospective randomized controlled trial	1. ED Time from triage to disposition decision 2. ED LOS 3. Hospital admission rate 4. Guideline adherence	Either a discharge or hospital admission order (bed request order) in the patient tracking board was considered a disposition decision	an urban, pediatric ED that provides care for 55,000 patient visits annually with approximately 7–10% of patients presenting with an asthma exacerbation	ED outpatient	1339 ED patients with Ashma from 2 to 18 years old	Asthma Management System	The asthma system includes two components: 1) the automatic disease detection system, and 2) a computerized management system that has been reported previously [14].	1. Intervention and control patients did not differ significantly in time to disposition. Intervention and control patients did not differ significantly in time to disposition; intervention patients had a median time of 228 minutes (SD: 161 minutes, 95% CI: (208, 251)) and control patients a median time of 223 minutes (SD: 146 minutes, 95% CI: (208, 234)); p = 0.362). Intervention patients had a …	he system integrated patient and clinician data to help the care team communicate more effectively. Based on this information, the patient’s asthma scores could be more easily followed throughout the visit by the clinical care team. The computerized asthma management system represents a workflow oriented, sustainable approach in a challenging environment	NA	NA	ED	NA
Ewing	2017	Systems and Information Engineering Design Symposium	USA	Retrospective before and after	1. LOS 2. Waiting time 3. Patient-provider interactions	1. LOS and waiting times were studied with respect to location and time. 3. Patient-provider interactions: timeliness of arrival to scheduled appointments compared the actual arrival time of providers to the scheduled appointment start time. Second, the non-valued added time calculated the time that a patient spent in an exam room before the provider entered for the first time. Third, "overage" c…	Clinical Cancer Center		5903 patient visits	Real-time Locating Systems		1. East Waiting and first floor waiting areas: the highest average wait times => bottlenecks. 2. 9 am to 12 pm: has longer LOS than patients at other times. 3. Providers are on average 48 minutes late to appointments.	NA			Clinical center
Feblowitz	2017	Annuals of emmergency medicines	USA	Retrospective before and after	1. Daily mean LOS 2. Daily mean LOS for admitted and discharged patients 3. Daily mean arrival time to disposition for admitted. 4. Boarding time	Length of stay for all patients and boarding time for admitted patients was derived from individual encounter data. Individual length of stay was defined as the recorded ED exit time minus the recorded arrival time. This included all patient encounters: admitted patients, discharged patients and cases in which patients left AMA (‘against medical advice’) or eloped from the ED. In addition, boardi…	Brigham & Women's Hospital ED, a 43-bed, urban, academic ED in boston, MA with an annual volume of around 60,000 paitents.	Outpatient ED	60,870 Pre- & 59,337 post-implemetation patietn encounters	Electronic documentation system	The eDoc system was custom-built based on the input of health IT experts and emergency medicine clinicans.	1. The adjusted change in LOS was +8.4 minutes. 2. A significant increase of 6.3 minutes (95% = 3.5 to 9.1 m) for overall LOS and +5.1m (95%CI = 1.9 to 8.3 minutes for LOSd only. 2. There was no statistically significant difference in LOSa or time to disposition TTD for admitted patients 3. The isolated implementation of eDoc was associated with increases in overall and discharge LOS.	1. Electronic provider documentation in the ED may be more time consuming than traditional paper charting.	1. Electronic provider documentation in the ED may be more time consuming than traditional paper charting. 2. . This suggests that implementation of electronic provider documentation alone may have an adverse affect on ED operational performance, even if it has unmeasured benefits in regards to documentation quality and completeness.	1. future research should be aimed at identifying interventions to mitigate the impact of electronic provider documentation on ED efficiency. 2. Further, the potential impact of adjusting staffing, adding scribes, and using voice recognition software to mitigate any effect of electronic provider documentation on ED operations should be formally evaluated in future studies. 3. EHR design alone may…	ED	NA
Furukawa	2010	Health services research	USA	Longitunidal	1. Hospital costs, LOS, Nurse-sensitive patient outcomes.	We used the total direct cost, total discharges, and total patient days for the medical–surgical acute unit and created measures of cost per discharge, cost per patient day, and LOS. We specified measures of nursing HPPD, nursing skill mix, and nurse cost per hour. For nursing HPPD, we divided total productiv% e hours by total patient days. We created separate variables for total nursing and for …	326 short-term, general acute care hospitals in California	Hospital wide	NA	EMR	EMR (or EHR——Electronic Health Records) is one type of HIT that is further classified into three categories based on the sophistication and completeness of such relevant applications as DOC, CDS, and CPOE	1. EMR-S2 & EMR-S3 were associated with 5.9 to 10.3% higher cost per discharge. 2. EMR-S3 increased cost per patient day by 5.0 - 9.6 percent and increased LOS by 3.7 - 4.4%. 3. EMR-S1 was associated with 2.1% higher LOS in year 1 of implementation. 4. EMR implementation decreased nurse cost per hour, but higher rate of complications in years 2-3 of implementation	1. The finding that EMR did not decrease LOS suggests that case-based payment incentives may have already exploited opportunities to reduce LOS or that per diem payment may work against reductions in LOS. 2. The finding that EMR did not improve PSI could reflect EMR’s ability to document the presence of more complications (Tang et al. 2007), which would bias against finding improvements in patien…	1. The finding that EMR did not decrease LOS suggests that case-based payment incentives may have already exploited opportunities to reduce LOS or that per diem payment may work against reductions in LOS. 2. The finding that EMR did not improve PSI could reflect EMR’s ability to document the presence of more complications (Tang et al. 2007), which would bias against finding improvements in patien…	NA	Hospital wide	NA
Gomes	2011	Electronic Journal Information Systems Evaluation	Portugee	NA	1. Number of people in waiting lists 2. Surgery waiting time 3. Patient entrance (surgery accessibility). 4. Number of surgery 5. Number of hospital transfer	NA	66 public hospitals & 54 private hospitals	Network of Hospitals	NA	Surgery Information Management System	An IS to allow real time exchange of information to support all the SIGIC decision-making processes. SIGIC goals are to reduce waiting time for surgery (improve the service), to apply identical standards to all patients (equity in access), to profit from good use of resources (Increase the efficiency) and, tocreate a national structure of homogeneous information based in a system of data collecti…	1. Waiting time for surgery decreased from 8.6 to 3.4 months or 60.5% reduction 2. Patient entrances increased 31%. 3. Patients registered for surgery decreased by 33.7%. (Results not yet fully validated) 4. Number of scheduled surgery increased from 345321 to 475293 episodes. 5. Number of hospital transfer increased from 3003 to 38976 (1200%)	NA	NA	NA	Network wide	NA
Gray	2015	Canadian journal of emergency medicine	Canada	Retrospective before and after	1. Waiting time 2. ED LOS 3.LWBS	WT (minutes) = time of first physician assessment to time triaged LOS (minutes) = time of disposition to time triaged LWBS (%) = number of patients who LWBS/total visits for a given period	London Health Sciences centre, a quaternary care centre in London, Ontario, sees around 100,000 ED patients per years.	ED outpatient	19,338 Before and 19,121 After	CPOE	This system impacted all services and disciplines across the organization simultaneously, with education on the new system occurring in the few weeks prior to implementation. HUGO is based on a specific software solution from Cerner Corporation that has been modified for the needs of our institution.	1. WT increaser of 5 minutes p=0.036; LOS increased 10m p=0.001; and LWBS increased from 7.2% to 8.1% p=0.002. 2. LOS of admitted patient incresed by 63 minutes p<0.001	1. This shows the dramatic effect of poor implementation on the process of patient care.	Maybe the real lesson here is that CPOE implementation needs to be more thoroughly tested for inefficiencies, and training needs to be more extensive prior to implementation.	An important aspect for future research will be examining whether the throughput variables we assess improved over time	ED	NA
Inokuchi	2015	Medicine	Japan	Randomized crossover design	1. Time required to provide overall medical care 2. ED LOS 3. Physician satisfaction 4. Rate of admission 5. Number of specialist consultations, admission rate, and mortality at 28 days after hospitalisation.	.The start of medical treatment was defined as the time when a patient arrived at the hospital just after a resident briefly performed triage and interviewed the patient Time for overall medical care was measured from the start of medical treatment until the final entry was made in clinical documentation. Length of stay in the ED was measured from the start of medicaltreatment until the patient w…	JR Tokyo General Hospital's ED	ED	6 residents and 526 patients ((277 assessed using the standard system and 249 assessed with the new system).	EMR	The new EMR system was created to record the information in accordance with the patient flow in the emergency room, namely ambulance team information, followed by emergency triage, initial physician assessment, primary complaints, history of present illness, past medical history, physical findings, neurological examination, laboratory data and imaging tests, assessment, plan, and outcome. A funct…	1. In general, the length of stay in the ED was not significantly affected by the type of EMR system (P ¼ 0.295). However, the length of stay in ED was significantly decreased with the new EMR system (184.3 +- 13.6 vs 145.4 +- 13.6, P ¼ 0.0473) for level 2 (emergency). 2. On average resident saved about 25 muntes of overall medical care using the new EMR sytems compared to the current EMR system.…	1. in terms of level 2 (emergency) patients, the EMR system was associated with a decrease in the time needed for overall medical care, in addition to length of stay in ED. Such a system would be extremely useful in EDs that handle more severe patients, especially considering that patients in this category have increased mortality during longer emergency room stays. 2. There was an extremely high…	NA	NA	ED	NA
Jensen	2004	Journal of healthcare information managmenet	USA	Before and after	1. Number of lwbs patients 2. Number of ED patients >= 12h LOS 3. Operating call volume 4. Number of diverted inpatients (Diversion) 6. Cost saving	NA	Inpatient operating rooms and day surgery center of United Hospital	Inpatient	NA	Patient flow system	This is a Window-based patient flow system; it integrates with the hopsital's central database and gives staff access to patient information.	1. Reduce the number of adt calls for nurses from 70,000 calls Pre to 14,000 post. 2. Inpatients diverted reduced from 294 Pre to 12 Post. 3. ED diversion hours reduced from 99.1 to 18.5h. 4. ED reduced its patient turnaround time from door to emergency bed by 7.6% = 214,200$ 5. Number of ED patients with LOS >=12h reduced from 80 to 14 = 67,800$. 6. Reduced operating room call volume by 80% = 13…	1. nurses & staff have instant access to patient status at a glance can can report the information easily to waiting families. 2. Improving internal communication and streamlining patient flow management.	NA	NA	Hospital wide	NA
Jung	2020	JMIR mHealth and uHealth	South Korea	Restrospective log data analysis	1. Physiscian's reponse duration to ED consultation completion interval. 3. Consultation response interval	A specialty consultation involves three necessary steps: (1) sending a request; (2)responding to the request; and (3) answering the request 1. The drafting of the consultation note is considered to be the completion of the request. The ED physician then discharges the patients according to the consultation note. If the consultation note by the specialty physician advises further examinations, suc…	The ED of Samsung Medical Center, Seoul, South Korea. The ED is part of a tertiary academic teaching hospital with 2000 inpatient beds and daily average outpatient visits of more than 9000 in 2018. The ED consists of 69 treatment beds and admits an average of 200 patients daily. The total number of ED cases in 2018 was approximately 79,000	ED outpatient	21,885 consultations with 208 doctors	Mobile EMRs	It consists of the main menu, list-level features, and patient-level features. After logging in to the system using their identification number and password, users can select from the main menu to view a list-level feature or select a function	1. consultation completion interval time had a significant inverse relationship with mobile EMR usage frequency (coefficient=–0.19; 95% CI –0.32 to –0.06; P=.005) 2. There was a significant inverse relationship between the response interval time and mDARWIN usage frequency (coefficient=–0.18; 95% CI –0.30 to –0.04; P=.009)	1. attributable to the features of mobile technology, such as the immediate alarm function in the mobile device and ubiquitous accessibility to mobile EMR. Notification of consultation via mobile EMR has helped eliminate redundant communication and deliver the patient information in the mobile EMR itself	NA	IS are implemented to help staff deliver care more efficient, but there is very little attention on staff performance, most previous studies focused on patient-centric measures such as LOS, Waiting time	ED	NA
Kennebeck	2012	Journal of American Informatics Association	USA	Before and After	1. ED LOS 2. Time to medical provider 3. Provider productivity 4. Total number of patient visits	NA	ED of Cincinnati Children's Hospital Medical Center with 94000 visits in 2009	ED outpatient	NA	EHRs	NA	1. LOS for admitted patients was 6-20% longer and 12-22% longer for discharged patients. 2. a significant increase in time to doctor in the first 2 weeks after EHR implementation from 47 min to 70 min (p<0.001) 2. Delays in ED throughput during HER implementation are real and significant despite additional providers in the ED, and in the setting resolved by 3 months post-implementation.	1. EHRs implementation reduced physician's productivity and the frequent rotation of residents increased new provider users to the systems.	NA	NA	ED	NA
Li	2013	International journal of medical informatics	Taiwan	Before and After	1. Exam waiting time 2. Sonographer stress level 3. Patient satisfaction regarding exam waiting	1. the difference in time between initial front desk registration and the moment a patient is called for examination. 2. Sonographer stress level was assessed through a visual analogue scale (VAS) before and after deploying the computerized WMS. This scale consisted of a 10 cm line drawn on a paper that represented the stress levels to measure 3. Patient satisfaction regarding exam waiting was as…	The radiology dep in a tertiary care public hospital with 1413 beds provides more than 45,000 sonography exams per year.	Inpatient		A computerised workflow management system	1. Authomated patient sorting algorithm 2. Digital signage broadcasting system of patient education programs. 3. Real-time monitoring system 4. Exam schedule fine-tuning 5. Tele-imaging supporting system	1. Exam waiting time reduced from 30.5 +- 20.4 min to 20.3 +- 16.17 min. 2. Decrease in sonographer stress level significantly 3. An increase in patient satisfaction 4. Number of examined patients increased from 2705.57 +- 211.03 to 2808 +-227.12 persons per month 5. The number of waiting patients at different time points in a day decreased	The interactive interface of our WMS uses the same web page that displays RIS information, which was easy to adapt to with relative ease in transition over a short period of time. The automated patient sorting algorithm saves the time of manually sorting patients into the suitable exam rooms. The real-time monitoring system allows the sonographers to understand the waiting status of the exam room…	NA	ore frequent assessments of sonographer stress level assessment through VAS is needed to eliminate potential influences from particular patient behavior towards the sonographers because the sonographer stress levels were assessed only three times before and after the intervention. Thirdly, because there was no control group, we could not specifically eliminate the effects of unmeasured external e…	Radiology	NA
Maloney	2007		USA	Before and After	1. Number of surgical cancellations. 2. ED LOS 3. Inpatient admissions		Primary Children’s Medical Center (PCMC), a freestanding academic children’s hospital in Salt Lake City, Utah with strong affiliation with the Department of Pediatrics at the University of Utah, School of Medicine. PCMC had 232 licensed beds, and was owned and operated by Intermountain HealthCare, an integrated health care delivery system3 serving patients in Utah and portions of five surrounding…	Inpatient		Discharge tool: patient tracker	A web-based software application called "patient tracker"	1. Median ED LOS 247 minutes pre vs 231m post p<0.001. 2. Average surgical cancellations 11.5% pre vs 0.4% post p<0.001.		NA		Hospital wide
Mathew	2014	The join commission journal on quality and patient safety	USA	Before and After Study	1. Percentage of discharges by 11 A.M 2. Earlier discharge times 3. LOS 4. Readmission rates 5. Tool use and prediction acurracy	Discharges were measured at the time stamp that patients physically vacated their rooms.	Yale-New Haven Hospital is an academic/community hospital located in New Haven, Connecticut with ED visits increased from 129k 2008 to 163k 2012 and inpatient volume from 52k to 57,6k.	Inpatient	5,348 discharged patients in Period 1 + 5,252 discharges in Period 2.	Red Yellow Green Discharge Tool	To specially differntiate which patients had a high likelihood of leaving the next day and faciliate earlier discharge times and achieve more discharges by 11 A.M	1. Median discharge time decreased by 48 minutes. 2. Pre-11 A.M discharges on medicine services increased from 11.1% to 18.3% by study Period 1 and then 24.% in Period 2 with p<0.001. 3. 11 A.M discharge rates of study group is higher than control group 19.3% vs 16.4%. p = 0.006 3. Study group had lower LOS 4.31 +- 4.31 vs 5.02 +- 4.52 days, p<0.001.				Discharge process
McLeod	2010	Academic emergency medicine	Canada	Before and after study	1. EMS site avoidances 2. Time spent in green or yellow satus (favorable) vs orange or red (unfavorable). 3. Total number of ED visits 4. Admission rates 5. LOS for discharged and admitted	1. Total EMS site avoidance - a 1-hour period during which a hospital declared itself unable to receive additional patient transports.	The city of Calgary, Alberta, with 3 adult tertiary care and 1 children care hospital	Outpatient	103,745 ED visits pre phase + 101, 727 post 1 + 107,239 post 2.	Dashboard	1. An integrated dashboard dispatch program that capture information from Egional ED information systems at all sits and synthesizes it into a real-time picture of ED activity for the entire region. It is near real-time, being refreshed every 120 seconds.	1. EMS avoidance reduced from 4.4% to 1.8% to 0.6% (pre, post1, and post 2) with p<0.001. 2. LOS for adtted ED patients increased 11.82h to 15.02 and 11.78h pre, post1, post2 with p<0.001 3. LOS for discharged from ED patients increased 4.2 h to 4.4 and 4.05h pre, post1, post2 with p<0.001	Unknown	Unknown	1. Many internal and external factors such as bed availability or seasonal flu that can affect the ability of the hospital to receive ED patients are not studied in this research. 2.	Network-wide - A regional system of 4 Eds	NA
Mohan	2013	The Medical journal of Australia	Australia	A retrospective observational before and after study	1. Waiting time for all patients 2. Waiting time, treatment time and total time for discharged patients from the ED. 3. LWBS % 4. % of av offload waiting times > 30 min 5. Confounding varialbes: ED presentations, Mean daily ED occupancy used as a measure of overcrowding. 6. Numbers of shifts worked by medical staff.	Discharged patients: patients who were assessed by an ED medical officer, including receiving any investigations and treatment, and discharged home from the ED, excludes LWBS patients. 1. Waiting time: Time from arrival to when first seen by a medical officer. 2. Treatment time: time from when first seen by a medical officer to discharge from ED. 3. Total time: time from arrival to discharge from…	Nepean Hospital - a 453-bed tertiary referral and teaching hospital serving the western suburds of Sydney. ED sees about 54,000 patients each year.	Outpatient	25,620 in control period + 26128 in Study period	EMR	1. Cerner FirstNet system	1. Overal median waiting time for all patients increasing from 40 (10-111) to 78 (25-184) minutes. Interquartile range. With p<0.001 2. For ED discharged patients: Overall median waiting time increased from 49 (14-119) to 87 (32-195), median treatment time 128 (55-238) to 147 (64-276); median total time increased 214 (119-348) to 280 (158-447) with p<0.001) 3. LWBS increased 8.3% to 15.6% p<0.001…	1. Junior physician staff and fewer doctors may lack of experience of using the EMR system 2. Medical and nursing staff rotate for variable periods as little as 10 weeks, if the EMR's learning curve is greater than 3 months, they will have to spend a large part of their time learning the sytems without ever becoming adept at using it. 3.	1. Junior physician staff and fewer doctors may lack of experience of using the EMR system 2. Medical and nursing staff rotate for variable periods as little as 10 weeks, if the EMR's learning curve is greater than 3 months, they will have to spend a large part of their time learning the sytems without ever becoming adept at using it. 3.	NA	ED	NA
Nelson	2017	Internal and Emergency Medicine	Australia	Ethnographic qualitative research design with participant observation, semi-structure interviews and fieldwork notes.	Thematic analysis	NA	A teritary University affiliated hospital	Outpatient	Clinical staff including attending mergency physicians, nurses, 1 internal medicine physician and internal medicine assistant	Dashboard		1. Efficienty time management for improved patient flow by eliminating impediment to geeting the patient up in a timely manner and saved 30 minutes for every transfer from not coming down to get the patient. 2. Improved communication through reduce verbal communication, improved data quality and when verbal is required, it is patient-centred and succinct. 3. Building trust at the ED-inpatient int…	ED-inpatient eSignout culitvated effective communication and interdepartmental trust for improved quality and an enhanced valued proposition for patients.	NA	NA	ED	1. Understanding of the needs of clinicians delivering the care. 2. Time constraints is an important issue 3. There is a need to develop a standardized handoff evaluation tool.
Nitrosi	2007	Journal of Digital Imaging	Italy	Before and after study	1. Film savings (%) 2. Inpatient LOS 2. Radioloy exam turnaround time 3. Number of radiology procedures performend.	TAT is defined as the sum of the time that elapses between the moment an imaging exam is ordered, its execution time (ET), and the reporting time (RT), which is the time lapse between the image execution time and the availability of the imaging exam_s report. Turnaround time is the input and inpatient hospital stay is the output used to calculate the resulting hospital productivity	Reggio Emilia's Arcispedale Santa Maira Nuova - a 900-bed public regional acute care hospital.	Inpatient	NA	PACS	Specifications for the system included full PACES/RIS/HIS and modality integration, load balancing mutual tak-over PACS server configuration, "Everything on Line (EOL" architecture in the form of Kodak DirectView PACS 5.2, aumotatic speech recognition sytems; and web-based full-depth 12-bit image ward distribution via an intranet PACS web access on any of the hospital's 1,200 personal computers.	1. Film savings during 6 months after implementation were 15% and grew to 90% 28 weeks after go live. 2. The number of imaging procedures of Radiology dept increased by 7% with no increase in the number of technologists or radiologists. 3. Mean MRI proeducures TAT reduced from 38.35 (SD28.5) to 24.9 (SD 31.6) hours, Median from 29.1 to 11 hours. 4. Inpatient CT procedures' TAT mean reduced from 2…	1. The elimination of the off-line reports typing has freed up staff resources for other taks. This process enhancement decreased average waitlists for outpatient from 90 to 40 days. 2. The system enable clinical and surgical wards to begin earlier treatment and or to safely discharge the patietn due to the immediate availability of the necessary images and reports according to the relevant clini…	NA	NA	Hospital wide	1. Staff and interpepartmental cooperation is key to the improved process. 2. Driving workflow optimization and detailed continuous performance monitoring are a must. 3. Extensive user training on the PACS web module involved more than 400 medical and nursing professionals. 4. incentive plan was tied to the electronic Patient Record component deployment
Poulos	2007	Australian Health review	Australia, NSW	Case study	1. Time from referal to consulsation 2. The number, type and outcome of consultations; 3. Time taken to access a rehab or subacute bed.		RAECS of NSW area Health Service managed 4 inpatient rehab facilities, 3 of which were standalone. There were 9 hospital in the health service. RAECS received 1250 new acute referrals annually.		2514 rehab consultations in the 1st period	A clinical information management system	Has 5 key functions: 1. Online referral from acute care or the community to the RAECS. 2. Online entry by medical staff of consultation details and outcome. 3. Effective bed management, specially when dealing with multiple sites. 4. Performance monitoring (eg, waiting times for consultation and transfer) 5. An additional module that tracks patients waiting for aged care facility placement.	1. Outcome of the initial implementation: average wait for consultation of 0.83 working days; 82% patients were seen within 2 days of referral; average wait for transfer to a rehab bed was 1.2 days. 2. Recent Outcomes: 81.8% consulations were seen wihtin 1 weekday & 93.6% seen within 2 weekdays.	The study just reports the outcomes, no comparisons were made to reveal any improvements or reductions in patient flow measures	NA	NA	Network of 9 hospitals	1. User invovlement; close cooperations with the information system deparment; easy access to real-time data; user-friendly with mininal data entry; facilitate cooperation cultures among staff; strong leadership and support;
Pyron	2019	Computers, Informatics, Nursing	USA	Retrospective longitudinal	1. Door to Triage Time. 2. Door to Provider Time 3. Provider Discharge-to-Nurse Discharge Time 4. Door to Discharge Time		6 freestanding urgent care settings affiliated with a hospital.	outpatient	106 staff	EHRs		1. Average LOS: Reduced 109m in 2014 to 73m in 2016 1. EHRs in the urgent care system has for the most part improved productivity and efficiency 2. EHR documentation has a great impact on many aspects of healthcare including productivity, efficiency, patient safety, quality control measures, patient flow, and workflow	1. EHR allowed simultaneous chart accessibility, which allowed staff to finish charting without waiting for the provider to finish thei charting, therefore improving productivity. 2. EHR allows for systematic data collection pertaining to the time patients spend in each phase of their experience. This offers a more consistent way to track productivity and identify delays. In addition, to ensure t…	Na	1. First, patient flow can be improved by requesting that patients fill out questionnaires in the lobby, which includes medical history, allergies,medications, and the reason for the visit, while they are waiting to be seen by a provider. This can decrease the overall length of stay and improve patient flow in the urgent care system. 2. A shortened version of the registration process in the urgen…	Clinical center
Tall	2015	American Journal of Emergency Medicine	USA	Restrospective before and after analysis	1. Total ED LOS 2. % of LWBS	1. Total ED LOS was the period from registration to patient discharge from the ED. 2. Include: LWBS, AMA, and eloped	ED of a community hospital with 219 beds. ED is a level III trauma center with 16 acute care beds + 5 fast-track beds with 39,00 patients per year. 8 emergency physiscians	ED - Outpatient	21,900 pre-EMR 16,800 during EMR 22,900 post-EMR	EMR systems	EMR system was EpicCare EMR. Physicians and resident physician attended 6 hourse training sessions to learn the new documentation systems and EMR trainers was in the ED for further assistance.	1. The mean total ED LOS were 192 (SD,114), 197 (SD,167), and 196 (SD,159) minutes before, during and after EMR. The total ED LOS was not significantly different. 2. ED LOS for patients who were treated and then discharged were not significantly different. However, ED LOS for patients admitted to the hospital from ED decreased from 343; SD,97 to 339;SD,222 to 339;SD,222. ED LOS for patients trans…	1. The mean LOS times did not change, but SD in time increase after EMR installation. Greater SD was observed in patients discharged from ED to the hospital or to other facility. Factors increasing ED boarding time were beyond ED staff's control whereas SD was not as large for patients treated and discharged from the ED, whose LOS is more controlled by ED staff. 2. Training sessions and the prese…	NA	Futher investigation needs to include other factors that could affect LWBS patients such as their demographic and medical insurance status.	ED	1. Prior training and EMR trainers in the ED
Tran	2016	Journal of evaluation in clinical practice	Australia, Melbourne	Prospective before and after analysis	1. % of ED transfer to wards within 4 & 6 hours. 2. Median time (minutes) past 9 am that patients were discharged from the wards. 3. % of patients discharged from ward by 9 am 4. Staff satisfaction 5. Total number of prescriptions		2 acute surgical wards of 64 beds, a major teaching hospital in Melbourne Australia.	ED-ICU-Pharmacist-Discharge	259 pre-intervention & 246 post-intervention patients transferred from ED, & 320 & 341 patients requiring a discharge prescription., qualitative study of 33 staffs: 25 doctors, 6 nurse & 2 pharmacists	Electronic prescribing systems, Cerner Millennium	A electronic prescribing system used by a project pharmacist for prescription preparation and discussion with ward doctors. The doctor can review and finalise the prescription with their signature online or physically while the pharmacist can review and reconcile the prescription by using the system. In-house training on rescripting and using Cerner was provided for the involved pharmacist.	Results compared between PRE- & POST- with p<0.001 1. % of patients transferred from ED to wards within 4&6hour did not change. 2. Number of patients discharged from wards before 9 am 20(6.3%) vs 42(12.3%). 3. Minutes past 9 am patients discharged from ward, median 211 vs 154 4. Number of patients discharged from the transit lounge 60(18.8%) vs 95(27.9%). 5. Number of prescriptions prepared the d…	1. There are many internal factors in ED such as slow triaging and referrals to inpatient teams & external factors such as inefficient admission process by the inpatient referral units & poorly coordinated bed management processes that can delay the transfer of ED patients. 2. Secondary measures of patient flow from 2 to 5 improved because the discharged process more aligned, more prescriptions w…	NA	Studies on cost-benefits analysis of the intervention. Future studies could try employing an additional doctor which could speed up the discharge process but increase the cost.	Hospital wide	Having a pharmacist assit in the lectronic preparation of discharge prescription improved prescription accuracy and patient flow; however, other reforms need implementing simultaneously to reduce ED waiting times.
Vartak	2009	Health Information Management Journal	US - North Iowa	Retrospective before and after analysis	1. Patient volume 2. ED LOS 3. CPOE utilisation rate 4. Changes in ED processes (interviews)	NA	Mercy Medical Centre - North Iowa - a secondary hospital with 193 staffed beds, 2750 employees, 165 active medical staff members, 13,000 acute discharges & 35,000 ED visits annually	Outpatient	NA	EHRs	A full EHRs with clinical documentation, CPOE with 250 order sets, 54 CDS rules, ER event tracking, pharmacy alerts, medication list management, medical records systems, and patient management systems	1. Mean LOS increased from 116.8 to 134.2 minutes (pre vs post) (p<0.001) = 17 minutes / 15%. 2. Annual numbers of ED patients decreased from 22,900 to 18,900. 3. CPOE utilisation by physicians increased from 76% to 87%.	1. EHRs implementation led to significant changes in the ED processes and causes longer LOS across weekdays/weekends and by patient dispotions. However, LOS decreased over the 3 post-implementation quarters. 2. The hospital adopted quick-registration-process for ED patients which starts collecting patient data even before patients arrived at hospital, but it did not reduce LOS because the way LOS…		Other metrics should be measured to reflect the effect of EHRs, not just only LOS	Hospital wide	Significant changes in the ED processes downplay positive impacts of EHRs implementation
Ward	2014	Annuals of emergency medicines	US	Retrospective before and after analysis	1.1 arrival- to-provider 1.2 arrival-to-admitted 1.3 arrival-to-discharged 1.4 Overall LOS 2.1 left-prior-to-treatment-complete 2.2 significant returns 2.3 Overall patient satisfaction 2.4 provider efficiency.	1. Four operational metrics 2.1 - 2.4 are secondary outcomes. 2. Left-prior-to-treatment complete include left-against-medical advice & left-without-being-seen. 3. Significant returns are 48to 72h return to ED and subsequent admission, death or transfer. 4. Patient satisfaction = satisfaction survey score of patient experience with ED care 5. Provider efficiency = number of patients with a dispos…	23 community ED of the Schumacher Group who implemented HER in the previous 36 months with operational data of 1 year before & 1 year after the implementation. From 8000 to 60,000 patients per year. No isolated locations.	Outpatient		EHRs	An ED HER is specially designed to manage data and workflow in support of EH patient care and operations, including patient registration and tracking, clinical documentation, CPOE, result reporting, and discharge management.	1. No statistical significant difference in arrival-to-provider, admitted LOS, discharge LOS and overall LOS at 95% CI. 2. No statistical significant difference in the 4 secondary measures. 3. Some ED had better results, but some had worse, so the average performance of the 23 ED are not significant.	1. No improvement obtained from HER implementation in 8 operational measures, but HER may improve other metrics such as finance. 2. No negative effects of HER implementation support the call for Eds to move to electronic systems	No negative impacts found	1. Future research should include other operational measures which add more comprehensive assessment of the HER effects on clinical care and delivery. The measures such as acuity, testings… 2. Future research to investigate factors leading to variations in individual performance between different ED	ED only	NA
Ward	2014	Annuals of emergency medicines	USA	Longitudinal analysis	1. ED LOS 2. ABCDE time stamps of ED patient throughput 3. Patient satisfaction 4. Diagnostic testing rates 5. medication administration rates	The ABCDEs represent time stamps for patient throughput that are generalizable to most EDs.29 Secondary measures included ED operational and patient care metrics, such as diagnostic testing rates, medication administration rates, and patient satisfaction. (A, arrival; B, bed placement; C, clinician initial evaluation; D, disposition decision; and E, exit time),	A 24 bed, suburban academic ED in Cincinnati, OH with an annual volume of around 34,000 patients.			EHRs		Median LOS increased and patient satisfaction reduced for admitted and discharged patients, a change that lasted around 8 weeks.				ED
Welch	2007	The join commission journal on quality and patient safety	USA		1. Cusus by hour of day 2. Arrival by hour of day 3. Average Acuity by hour of day 4. Lab operations by hour of day 5. Turnaround time by hour of day 6. Admission rate by hoday	1. Census by Hour of Day. The number of patients physically present in the ED by hour-of-day was counted. 2. Arrival by Hour of Day. The number of new patient arrivals—the absolute number of new patients who presented to the ED in a given specific hour—was tracked. 3. Average Acuity by Hour of Day. The ED uses a five-level triage scale, with the lower number signifying more emergent status. 4. Ra…	LDS Hospital with 520 bed Level 1 trauma.		39704 ED encounters	a patient tracking system		1. Predict department needs 2. Demand capacity management 3. Anticipate resources needed and services required for efficient patient flow.	1. The data indicate that from late morning until midevening, the influx of patients into the ED is almost three times the rate seen in the early morning hours. 2. Mapping the 24h-ED cycle quantifies ED experience and help to define what it is exactly what the hospital does. Supporting better caring for patients by better predicting department needs, and is long overdue. Data captured will help d…	NA	NA	ED	NA
Westbrook	2009	European Federation for Medical Informatics	Australia	1. Regression analysis for the 1st study 2. Before & After study for the 2nd study	1. TAT 2. ED LOS	1. Time from blood collection was made to the time the results were available 2. Time from patient arrival in the emergency department to the time discharged from the hospital or admitted to a ward.	1. First study: a major Sydney teaching hospital, its ED has 50,000 visits annually. 2. Second study: 4 Sydney hospitals: a major acute metropolitan teaching hospital, a major metro acute hospital, an acute general hospital, and an acute district hospital with 660, 454, 260 and 200 beds respectively.	Two departments: Pathology test & ED	19700 patients of all hospitals in 2005 and 23000 in 2007.	CPOE	1. Cerner Millennium Powerchart v2001.01 SysTest.	1. TATA was a significant factor of ED LOS with 25.4% of the variance. 2. CPOE reduced TAT times in all 4 hospitals in 2005, 2006, 2007 (p<0.001): Hospital 1: 77, 68, 66 minutes Hospital 2: 145, 129, 108 minutes Hospital 3: 138, 135, 113 minutes Hospital 4: 141, 139, 128 minutes	1. CPOE reduces TAT and therefore may reduce ED LOS. 2. CPOE reduces TAT and increases the CPOE orders. 3. CPOE's contribution to TAT reductions across hospitals of different types, sizes, and geographic locations.	NA	1. Future research should include demonstration of change in LOS after CPOE.	ED and Test results	NA
